# Supplementary material for: Association Between Active DNA Demethylation and Liver Fibrosis in Individuals with Metabolic-Associated Steatotic Liver Disease (MASLD)
Source: Int J Mol Sci. 2025 Jan 31;26(3):1271. doi: 10.3390/ijms26031271 (PMC11818491; doi:10.3390/ijms26031271)
Supplement: Supplementary file 1 [file ijms-26-01271-s001.zip]

Archive with 1 entries (1 files):
- ijms-3417094-supplementary.pdf
